# Supplementary material for: A case of cardiac sarcoidosis with a ventricular aneurysm visualized by four-dimensional left ventricular imaging using TrueVue glass
Source: Eur Heart J Imaging Methods Pract. 2026 Feb 17;4(1):qyag011. doi: 10.1093/ehjimp/qyag011 (PMC12988775; doi:10.1093/ehjimp/qyag011)
Supplement: qyag011_Supplementary_Data [file qyag011_supplementary_data.zip]

Archive with 6 entries (6 files):
- Video1 still image.png
- Video1.avi
- Video2 still image.png
- Video2.avi
- Video3 still image.png
- Video3.avi
